# Supplementary material for: Engineering a Quantitative Organ-on-a-Chip Platform for Myogenic Mechanobiology
Source: Bioengineering (Basel). 2026 Mar 23;13(3):371. doi: 10.3390/bioengineering13030371 (PMC13024678; doi:10.3390/bioengineering13030371)
Supplement: Supplementary file 1 [file bioengineering-13-00371-s001.zip]

Archive with 3 entries (3 files):
- Supplementary Information.pdf
- Supplementary Video S1.mp4
- Supplementary Video S2.mp4
